# Supplementary material for: Association of HLA-B*51:01, HLA-B*55:01, CYP2C9*3, and Phenytoin-Induced Cutaneous Adverse Drug Reactions in the South Indian Tamil Population
Source: J Pers Med. 2021 Jul 28;11(8):737. doi: 10.3390/jpm11080737 (PMC8400937; doi:10.3390/jpm11080737)
Supplement: Supplementary file 1 [file jpm-11-00737-s001.zip]

Archive with 1 entries (1 files):
- jpm-1302744-supplementary.pdf
